# Supplementary material for: Distinct Clinical and Biological Features of Diffusely Metastatic Versus Bulky Localized Lung Cancer: Real-World Outcomes from a University Cancer Center in Germany
Source: Cancers (Basel). 2025 Nov 21;17(23):3728. doi: 10.3390/cancers17233728 (PMC12691303; doi:10.3390/cancers17233728)
Supplement: Supplementary file 1 [file cancers-17-03728-s001.zip]

Archive with 1 entries (1 files):
- cancers-3947740-supplementary.pdf
